# Supplementary material for: Effects of Low Field Temperature on the Physicochemical Properties and Fine Structure Stability of High-Quality Rice Starch during the Grain Filling Stage
Source: Foods. 2024 Sep 27;13(19):3094. doi: 10.3390/foods13193094 (PMC11475225; doi:10.3390/foods13193094)
Supplement: Supplementary file 1 [file foods-13-03094-s001.zip › Supplementary Table S1.xlsx]

## Sheet: Sheet1
	Sowing page Ⅰ(℃)	Sowing page Ⅱ(℃)	Sowing page Ⅲ(℃)
Day 1	29.8624	30.7657	26.4172
Day 2	30.0051	31.242	22.9474
Day 3	32.5612	30.759	23.8494
Day 4	34.2498	26.8819	25.6511
Day 5	34.4982	22.6442	27.6298
Day 6	34.0678	25.0288	29.0598
Day 7	31.8892	26.4067	30.2881
Day 8	32.7626	27.5956	30.9697
Day 9	30.445	29.2677	25.0397
Day 10	30.9354	27.0183	21.2306
Day 11	32.6141	22.7528	19.9206
Day 12	33.2457	26.9028	22.4685
Day 13	28.9609	28.5117	23.0323
Day 14	30.6695	27.1037	22.4943
Day 15	31.05	30.2089	23.9594
Day 16	32.0234	30.5738	24.5529
Day 17	32.1975	30.7524	24.9311
Day 18	32.0556	30.8386	26.9796
Day 19	31.938	30.9836	24.8051
Day 20	31.3996	26.4172	23.0585
Day 21	28.0067	22.9474	23.5134
Day 22	30.0026	23.8494	19.8153
Day 23	30.9314	25.6511	20.726
Day 24	30.7657	27.6298	21.7782
Day 25	31.242	29.0598	21.635
Day 26	30.759	30.2881	16.774
Day 27	26.8819	30.9697	19.6728
Day 28	22.6442	25.0397	19.8066
Day 29	25.0288	21.2306	20.3772
Day 30	26.4067	19.9206	20.9334
Day 31	27.5956	22.4685	21.1546
Day 32	29.2677	23.0323	20.4547
Day 33	27.0183	22.4943	19.8712
Day 34	22.7528	23.9594	19.203
Day 35	26.9028	24.5529	19.7218
Day 36	28.5117	24.9311	19.8562
